# Supplementary material for: External Validation of a Radiomics Model for the Prediction of Complete Response to Neoadjuvant Chemoradiotherapy in Rectal Cancer
Source: Cancers (Basel). 2022 Feb 21;14(4):1079. doi: 10.3390/cancers14041079 (PMC8870201; doi:10.3390/cancers14041079)
Supplement: Supplementary file 1 [file cancers-14-01079-s001.zip]

Archive with 1 entries (1 files):
- cancers-1551701-supplementary.pdf
